# Supplementary material for: A Review of Gait Analysis Using Gyroscopes and Inertial Measurement Units
Source: Sensors (Basel). 2025 May 31;25(11):3481. doi: 10.3390/s25113481 (PMC12158269; doi:10.3390/s25113481)
Supplement: Supplementary file 1 [file sensors-25-03481-s001.zip]

Archive with 1 entries (1 files):
- sensors-3618939-supplementary.pdf
